# Supplementary material for: Comparison of Magnetic Resonance Imaging Scales for Assessment of Interval Changes of Arthropathy in Boys with Severe Hemophilia
Source: J Clin Med. 2025 Jul 7;14(13):4792. doi: 10.3390/jcm14134792 (PMC12251000; doi:10.3390/jcm14134792)
Supplement: Supplementary file 1 [file jcm-14-04792-s001.zip]

Archive with 1 entries (1 files):
- jcm-3635606-supplementary.pdf
